# Supplementary material for: Curing spurious magneto‐mechanical coupling in soft non‐magnetic materials
Source: Int J Numer Methods Eng. 2023 Feb 12;124(10):2261–91. doi: 10.1002/nme.7210 (PMC10962569; doi:10.1002/nme.7210)
Supplement: Supplementary file 1 — Appendix S1 Supporting Information [file NME-124-2261-s001.zip]

Archive with 4 entries (3 files):
- New folder/
- New folder/3_geometries.py
- New folder/3_meshes.zip
- New folder/3_numerical_examples.ipynb
