# Supplementary material for: Curing spurious magneto‐mechanical coupling in soft non‐magnetic materials
Source: Int J Numer Methods Eng. 2023 Feb 12;124(10):2261–91. doi: 10.1002/nme.7210 (PMC10962569; doi:10.1002/nme.7210)
Supplement: Supplementary file 1 — Appendix S1 Supporting Information [file NME-124-2261-s001.zip › New folder/3_geometries.py]

import netgen.occ as ngocc


def circle_geo_occ():
    L = 10
    r = L / 20

    everywhere = ngocc.Rectangle(L, L).Face()
    
    circle = ngocc.Circle(ngocc.Pnt(0, 0), r).Face()
    magnetic = circle * everywhere
    for f in magnetic.faces:
        f.name = "magnetic"
        
    nonmagnetic = everywhere - magnetic
    for f in nonmagnetic.faces:
        f.name = "nonmagnetic"
    nonmagnetic.maxh = L / 6
    
    magnetic.maxh = r / 4
    for e in magnetic.edges:
        e.name = "inner"
        e.maxh = r / 6

    glued = ngocc.Glue([magnetic, nonmagnetic])

    for f in glued.faces:
        for e in f.edges[ngocc.X < 0.01]:
            e.name = "left"
        for e in f.edges[ngocc.X > L - 0.01]:
            e.name = "right"
        for e in f.edges[ngocc.Y < 0.01]:
            e.name = "bottom"
        for e in f.edges[ngocc.Y > L - 0.01]:
            e.name = "top"
    
    geo = ngocc.OCCGeometry(glued, dim=2)
    
    return geo


def bilayer_beam_geo_occ():
    L = 10
    r = L / 10

    everywhere = ngocc.Rectangle(L/2, L).Face()

    magnetic = ngocc.WorkPlane().MoveTo(0, L/2 - r/10).Rectangle(r, r/10).Face()
    for f in magnetic.faces:
        f.name = "magnetic"
        
    nonmagnetic = ngocc.WorkPlane().MoveTo(0, L/2).Rectangle(r, r/20).Face()
    for f in nonmagnetic.faces:
        f.name = "nonmagnetic"

    air = everywhere - magnetic - nonmagnetic
    for f in air.faces:
        f.name = "air"
    air.maxh = L / 12

    magnetic.maxh = r / 10
    for e in magnetic.edges:
        e.name = "inner"
        e.maxh = r / 40
        
    nonmagnetic.maxh = r / 20
    for e in nonmagnetic.edges:
        #e.name = "inner"
        e.maxh = r / 60

    glued = ngocc.Glue([magnetic, nonmagnetic, air])

    for f in glued.faces:
        for e in f.edges[ngocc.X < 0.01]:
            e.name = "left" if f.name == "air" else "clamp"
        for e in f.edges[ngocc.X > L/2 - 0.01]:
            e.name = "right"
        for e in f.edges[ngocc.Y < 0.01]:
            e.name = "bottom"
        for e in f.edges[ngocc.Y > L - 0.01]:
            e.name = "top"

    geo = ngocc.OCCGeometry(glued, dim=2)
    
    return geo


def bilayer_beam_staggered_geo_occ():
    L = 10
    r = L / 10

    everywhere = ngocc.Rectangle(L/2, L).Face()

    magnetic = ngocc.WorkPlane().MoveTo(0, L/2 - r/10).Rectangle(r, r/10).Face()
    for f in magnetic.faces:
        f.name = "magnetic"
        
    nonmagnetic = ngocc.WorkPlane().MoveTo(0, L/2).Rectangle(r, r/20).Face()
    for f in nonmagnetic.faces:
        f.name = "nonmagnetic"

    air = everywhere - magnetic - nonmagnetic
    for f in air.faces:
        f.name = "air"
    air.maxh = L / 12

    magnetic.maxh = r / 10
    for e in magnetic.edges:
        e.maxh = r / 40
    for e in magnetic.edges[ngocc.Y < L/2 - 0.001]:
        e.name = "staggered"
        
    nonmagnetic.maxh = r / 20
    for e in nonmagnetic.edges:
        e.maxh = r / 60
    for e in nonmagnetic.edges[ngocc.Y > L/2 + 0.001]:
        e.name = "staggered"

    glued = ngocc.Glue([magnetic, nonmagnetic, air])

    for f in glued.faces:
        for e in f.edges[ngocc.X < 0.01]:
            e.name = "left" if f.name == "air" else "clamp"
        for e in f.edges[ngocc.X > L/2 - 0.01]:
            e.name = "right"
        for e in f.edges[ngocc.Y < 0.01]:
            e.name = "bottom"
        for e in f.edges[ngocc.Y > L - 0.01]:
            e.name = "top"

    geo = ngocc.OCCGeometry(glued, dim=2)
    
    return geo
