# Supplementary material for: Curing spurious magneto‐mechanical coupling in soft non‐magnetic materials
Source: Int J Numer Methods Eng. 2023 Feb 12;124(10):2261–91. doi: 10.1002/nme.7210 (PMC10962569; doi:10.1002/nme.7210)
Supplement: Supplementary file 1 — Appendix S1 Supporting Information [file NME-124-2261-s001.zip › New folder/3_numerical_examples.ipynb]

# %% [markdown]
# Usage

This work has been created as supplementary material to ...
It implements all the numerical examples shown in this publication.
If you have any question regarding the implementation or troubles with running some examples (there might have been  be some bugs introduced during preparation of this file for publication), please
contact Matthias Rambausek via matthias.rambausek@tuwien.ac.at.


# Prerequisites

 * `Netgen/NGSolve`, whereby `Netgen` preferably has support for OpenCasCade (OCC) enabled and `NGSolve` preferably has access to "pardiso" (otherwise one might use "umfpack" as a fall-back option).
 * `h5py`
 * `numpy`
 
 
# Other resources

You will also need to have the module `geometries.py` (provided alongside this notebook) somewhere in your path.
In addition, there is also a zip file `meshes.zip` that contains netgen mesh files that will be used automatically
when present in the current (notebook) directory. Otherwise, the mesh will be created.

# %% [code]
from ngsolve import *
from ngsolve.webgui import Draw
from netgen.geom2d import *
try:
    import netgen.occ as ngocc
except:
    ngocc = None
    
from netgen.webgui import Draw as DrawGeo
from netgen.csg import *
from math import pi
import numpy as np
import pathlib
import h5py
import time
import os

# %% [code]
from ngsolve.nonlinearsolvers import NewtonMinimization, NewtonSolver, Newton

# %% [code]
import matplotlib.pyplot as plt

# %% [code]
if ngocc is not None:
    import geometries

# %% [markdown]
# Global settings

Note: Some settings such as material parameters can be adapted just before actually running an example.
Any parameter that affects the formuation, the mesh or some methodolgy must be changed before Section 6!
Also have a look at the presets in Sections 4.1 -- 4.5.

# %% [code]
class Settings:
    class Geometry:
        circle = 0
        bilayer_beam = 4
        bilayer_beam_staggered = 5
    class MagneticModel:
        linear = 0
        saturating = 1
    class Formulation:
        scalar_magnetic = 0
        vector_magnetic = 1
    class NonmagneticImplementation:
        staggered_pelteret = 0
        maxwell_traction_BI = 1 # boundary integral implementation
        traction_compensation_BI = 2 # boundary integral implementation
        naive = 3
        maxwell_traction_FO = 4  # discrete force omission implementation
        traction_compensation_FO = 5 # discrete force omission implementation
    
    geometry = Geometry.circle
    mesh_refinement_level = 0
    mesh_order = 2
    
    u_order = 2
    
    magnetic_model = MagneticModel.linear
    initial_permeability = 10
    
    saturation_magnetization = 1
    
    nonmagnetic_domain_stiffness = 0
    nonmagnetic_domain_rho = 1
    
    air_domain_stiffness = 0
    
    compensation_stiffness = 1e1
    compensation_stiffness_air = 1e0
    
    magnetic_domain_stiffness = 1e3
    magnetic_domain_rho = 1e2
    
    formulation = Formulation.scalar_magnetic
    
    nonmagnetic_implementation = NonmagneticImplementation.traction_compensation_FO
    
    nonmagnetic_is_air = 0 # 0 or 1; a switch indicating whether "nonmagnetic" refers to "air"
    
    linear_solver = "pardiso" # use "umfpack" if pardiso is not available

# %% [code]
def global_settings_to_dict():
    return {
        name: getattr(Settings, name)
        for name in filter(lambda item: not item.startswith("_") and item[0].islower(), dir(Settings))
    }


def global_settings_from_dict(settings):
    for name, val in settings.items():
        setattr(Settings, name, val)

        
def global_settings_to_string():
    return "\n".join([
        " = ".join([name, str(getattr(Settings, name))])
        for name in filter(lambda item: not item.startswith("_") and item[0].islower(), dir(Settings))
    ])


def global_settings_from_string(settings_str):
    print("load from string...")
    for data in settings_str.split("\n"):
        tmp = data.split(" = ")
        name = tmp[0]
        value = int(tmp[1]) if tmp[1].count(".") == 0 else float(tmp[1])
        print(name, value)
        setattr(Settings, name, value)
    print("done")

# %% [code]
#global_settings_from_string(global_settings_to_string())

# %% [code]
class Example:
    def __init__(self, name, settings, loadspace):
        self.settings = settings
        self.loadspace = loadspace
        self.name = name

# %% [markdown]
## Circle in air

# %% [code]
bspace = np.linspace(0, 0.7, 8)
gspace = np.zeros_like(bspace)
loadspace = list(zip(bspace, gspace))
               
circle_in_air = Example(
    "circle_in_air", 
    {
        'compensation_stiffness': 0.1,
        'formulation': 0,
        'geometry': 0,
        'initial_permeability': 10,
        'magnetic_domain_rho': 100.0,
        'magnetic_domain_stiffness': 1.0,
        'magnetic_model': 0,
        'mesh_order': 2,
        'nonmagnetic_domain_rho': 1,
        'nonmagnetic_domain_stiffness': 0.0,
        'saturation_magnetization': 1,
        'u_order': 2,
        'nonmagnetic_is_air': 1 # the nonmagnetic domain stiffness defines the value for the "air" domain
    },
    loadspace
)

# %% [markdown]
## Rigid circle in air

# %% [code]
bspace = np.linspace(0, 1.0, 11)
gspace = np.zeros(11)
loadspace = list(zip(bspace, gspace))
               
rigid_circle_in_air = Example(
    "rigid_circle_in_air", 
    {
        'compensation_stiffness': 0.1,
        'formulation': 0,
        'geometry': 0,
        'initial_permeability': 10,
        'magnetic_domain_rho': 100.0,
        'magnetic_domain_stiffness': 1e4,
        'magnetic_model': 0,
        'mesh_order': 2,
        'nonmagnetic_domain_rho': 1,
        'nonmagnetic_domain_stiffness': 1e-3,
        'saturation_magnetization': 1,
        'u_order': 2,
        'nonmagnetic_is_air': 1 # the nonmagnetic domain stiffness defines the value for the "air" domain
    },
    loadspace
)

rigid_circle_in_air_b = Example(
    "rigid_circle_in_air_b", 
    {
        'compensation_stiffness': 0.1,
        'formulation': Settings.Formulation.vector_magnetic,
        'geometry': 0,
        'initial_permeability': 10,
        'magnetic_domain_rho': 100.0,
        'magnetic_domain_stiffness': 1e4,
        'magnetic_model': 0,
        'mesh_order': 2,
        'nonmagnetic_domain_rho': 1,
        'nonmagnetic_domain_stiffness': 1e-3,
        'saturation_magnetization': 1,
        'u_order': 2,
        'nonmagnetic_is_air': 1 # the nonmagnetic domain stiffness defines the value for the "air" domain
    },
    loadspace
)

# %% [markdown]
## Circle in solid with gravity

# %% [code]
bspace = np.r_[np.zeros(11), np.linspace(0, 1.0, 11)[1:]]
gspace = np.r_[np.linspace(0, 1.0, 11), np.ones(11)[1:]]
loadspace = list(zip(bspace, gspace))

circle_in_solid_with_gravity = Example(
    "circle_in_solid_with_gravity", 
    {
        'compensation_stiffness': 0.5,
        'formulation': 0,
        'geometry': 0,
        'initial_permeability': 10,
        'magnetic_domain_rho': 1.0,
        'magnetic_domain_stiffness': 1.0,
        'magnetic_model': 0,
        'mesh_order': 2,
        'nonmagnetic_domain_rho': 0.1,
        'nonmagnetic_domain_stiffness': 0.5,
        'saturation_magnetization': 1,
        'u_order': 2,
        'nonmagnetic_is_air': 0 # the nonmagnetic domain is not "air" (there is no "air" domain in this example)
    },
    loadspace
)

# %% [markdown]
## Bilayer (mag/non-mag) beam with gravity in air

# %% [code]
bspace = np.r_[np.zeros(11), np.linspace(0, 1.0, 11)[1:]]
gspace = np.r_[np.linspace(0, 9.81, 11), 9.81 * np.ones(11)[1:]]
loadspace = list(zip(bspace, gspace))

bilayer_beam_in_air_with_gravity = Example(
    "bilayer_beam_in_air_with_gravity", 
    {
        'compensation_stiffness': 1e2,
        'formulation': Settings.Formulation.scalar_magnetic,
        'geometry': Settings.Geometry.bilayer_beam,
        'initial_permeability': 20,
        'magnetic_domain_rho': 2,
        'magnetic_domain_stiffness': 2.0e3,
        'magnetic_model': Settings.MagneticModel.saturating,
        'mesh_order': 2,
        'nonmagnetic_domain_rho': 1.0,
        'nonmagnetic_domain_stiffness': 1e0,
        'saturation_magnetization': 1,
        'u_order': 2,
        'nonmagnetic_is_air': 0
    },
    loadspace
)

bilayer_beam_in_air_with_gravity_staggered = Example(
    "bilayer_beam_in_air_with_gravity_staggered", 
    {
        'nonmagnetic_implementation': Settings.NonmagneticImplementation.staggered_pelteret,
        'compensation_stiffness': 1e2,
        'formulation': Settings.Formulation.scalar_magnetic,
        'geometry': Settings.Geometry.bilayer_beam_staggered,
        'initial_permeability': 20,
        'magnetic_domain_rho': 2,
        'magnetic_domain_stiffness': 2.0e3,
        'magnetic_model': Settings.MagneticModel.saturating,
        'mesh_order': 2,
        'nonmagnetic_domain_rho': 1.0,
        'nonmagnetic_domain_stiffness': 1e0,
        'air_domain_stiffness': 0,
        'saturation_magnetization': 1,
        'u_order': 2,
        'nonmagnetic_is_air': 0
    },
    loadspace
)

# %% [markdown]
# Choose preset

# %% [code]
example = circle_in_air # some "Example" from above
example = circle_in_solid_with_gravity
#example = bilayer_beam_in_air_with_gravity

global_settings_from_dict(example.settings)

# %% [markdown]
# Mesh generation helper

# %% [code]
def generate_mesh():
    fname = f"mesh_geo_{Settings.geometry:d}_rl_{Settings.mesh_refinement_level:d}.vol"
    if pathlib.Path(fname).exists():
        ngmesh = netgen.meshing.Mesh(dim=2)
        ngmesh.Load(f"mesh_geo_{Settings.geometry:d}_rl_{Settings.mesh_refinement_level:d}.vol")
        print(f"load mesh {fname:s}")
    elif ngocc is not None:
        print(f"create mesh {fname:s}")
        if Settings.geometry == Settings.Geometry.circle:
            geo = geometries.circle_geo_occ()
        elif Settings.geometry == Settings.Geometry.bilayer_beam:
            geo = geometries.bilayer_beam_geo_occ()
        elif Settings.geometry == Settings.Geometry.bilayer_beam_staggered:
            geo = geometries.bilayer_beam_staggered_geo_occ()

            
        beam_geos = (Settings.Geometry.bilayer_beam, Settings.Geometry.bilayer_beam_staggered, )
            
        ngmesh = geo.GenerateMesh(
            quad_dominated=False, 
            grading=0.3 if Settings.geometry in beam_geos else 0.4
        )

        for ii in range(Settings.mesh_refinement_level):
            ngmesh.Refine()
        ngmesh.Save(str(fname))
        print(f"save mesh {fname:s}")
    else:
        raise RuntimeError("Unable to find/create the requested mesh file." + 
                           "Please provide the file or enable OCC in netgen.")

    #ngmesh.OptimizeMesh2d() # hangs somewhere
    mesh = Mesh(ngmesh)
    mesh.Curve(Settings.mesh_order)
    return mesh

# %% [code]
mesh = generate_mesh()

# %% [code]
#Draw(mesh)

# %% [markdown]
# Helpers for one-sided integrals over interfaces

# %% [code]
# "inner" is expected to denote internal boundaries/interfaces, where such integrals are required
iface = mesh.Boundaries("inner") 

# setup of characteristic function of the interface
facet_fes = FacetFESpace(mesh, order=0)
chi_facet = GridFunction(facet_fes)
chi_facet.vec.data *= 0
chi_facet.Interpolate(1, definedon=iface)

# %% [code]
# facets of interface
f_ids = [e.elementnode for e in iface.Elements()]


## for non-magnetic domain

# numbers of elements in non-magnetic domain
e_nonmagnetic_nrs = [e.nr for e in mesh.Materials("nonmagnetic").Elements()]

# numbers of elements on interface and in non-magnetic domain
e_nrs = sum([[e.nr for e in mesh[f_id].elements if e.nr in e_nonmagnetic_nrs] for f_id in f_ids], [])

# create a corresponding bitarray
ba = np.zeros(mesh.ne, dtype="bool")
ba[e_nrs] = True
magnetic_nonmagnetic_boundary_elements = BitArray(ba)

## for air domain (same procedure as before)
e_nonmagnetic_ids = [e.nr for e in mesh.Materials("air").Elements()]
e_nrs = sum([[e.nr for e in mesh[f_id].elements if e.nr in e_nonmagnetic_ids] for f_id in f_ids], [])
ba = np.zeros(mesh.ne, dtype="bool")
ba[e_nrs] = True
magnetic_air_boundary_elements = BitArray(ba)

# %% [markdown]
## Some tests and checks

# %% [code]
# magnetic_air_boundary_elements | magnetic_nonmagnetic_boundary_elements

# %% [code]
fes = H1(mesh)
L_1 = LinearForm(fes)
L_1 += chi_facet * fes.TestFunction() * dx(
    element_vb=BND, 
    definedonelements=magnetic_air_boundary_elements | magnetic_nonmagnetic_boundary_elements)

L_2 = LinearForm(fes)
L_2 += chi_facet * fes.TestFunction() * dx(element_vb=BND, definedon=mesh.Materials("nonmagnetic|air"))

# %% [code]
L_1.Assemble()
n1 = L_1.vec.FV().NumPy()

L_2.Assemble()
n2 = L_2.vec.FV().NumPy()

# %% [code]
#n1[np.nonzero(n1)], n2[np.nonzero(n1)], n1 - n2

# %% [markdown]
# Constitutive Laws

# %% [code]
mu_0 = Parameter(4 * np.pi * 1e-1)

def Psi_vac(I3, I5):
    if Settings.formulation == Settings.Formulation.scalar_magnetic:
        return - sqrt(I3)/2 * mu_0 * I5
    elif Settings.formulation == Settings.Formulation.vector_magnetic:
        return sqrt(I3)/(2 * mu_0) * I5
    else:
        raise RuntimeError("invalid setting")

        
def Psi_mech(I1, I3, G, G_prime):
    return G / 2 * (I1 - log(I3) - 3) + G_prime * (sqrt(I3) - 1) ** 2


def Psi_mag(I3, I5, chi_0, m_sat):
    if Settings.formulation == Settings.Formulation.scalar_magnetic:
        
        if Settings.magnetic_model == Settings.MagneticModel.linear:
            return -sqrt(I3) * mu_0/2 * chi_0 * I5
        
        elif Settings.magnetic_model == Settings.MagneticModel.saturating:
            return -sqrt(I3) * IfPos(sqrt(I5) - 1e-6,
                                     mu_0 * m_sat**2 / chi_0 * log(cosh(chi_0 / m_sat * sqrt(I5))),
                                     mu_0/2 * chi_0 * I5)
        
    elif Settings.formulation == Settings.Formulation.vector_magnetic:
        chi_b = chi_0 / (1 + chi_0)
        if Settings.magnetic_model == Settings.MagneticModel.linear:
            return -sqrt(I3) / (2 * mu_0) * chi_b * I5
        
        elif Settings.magnetic_model == Settings.MagneticModel.saturating:
            return -sqrt(I3) * IfPos(sqrt(I5) - 1e-6,
                                     mu_0 * m_sat**2 / chi_b * log(cosh(chi_b / (m_sat * mu_0) * sqrt(I5))),
                                     1 / (2 * mu_0) * chi_b * I5)
            
    else:
        raise RuntimeError("invalid setting")

# %% [markdown]
# Function spaces and kinematics

# %% [code]
if Settings.geometry in (Settings.Geometry.circle,):
    dirichletx="left|top|right"
    dirichlety="bottom|top|right"    
elif Settings.geometry in (Settings.Geometry.bilayer_beam, Settings.Geometry.bilayer_beam_staggered):
    dirichletx="left|top|right|clamp"
    dirichlety="bottom|top|right|clamp"
else:
    raise RuntimeError("invalid setting")

    
if Settings.formulation == Settings.Formulation.scalar_magnetic:
    fes_mag = H1(mesh, order=Settings.u_order, dirichlet="bottom")
elif Settings.formulation == Settings.Formulation.vector_magnetic:
    fes_mag = H1(mesh, order=Settings.u_order, dirichlet="left")
else:
    raise RuntimeError("invalid setting")

fes_mech = VectorH1(mesh, order=Settings.u_order, dirichletx=dirichletx, dirichlety=dirichlety)
fes = fes_mech * fes_mag    

# %% [code]
trial, test = fes.TnT()
u, mp = trial
u_test, mp_test = test

gfsol = GridFunction(fes)
gfu, gfmp = gfsol.components

F = (Id(mesh.dim) + Grad(u)).MakeVariable()
J = Det(F)
C = F.trans * F
I1 = Trace(C) + 1 # plane strain
I3 = Det(C)

def Curl(a):
    ga = Grad(a)
    return CF((ga[1], - ga[0]))

if Settings.formulation == Settings.Formulation.scalar_magnetic:
    phi = mp
    gfphi = gfmp
    phi_test = mp_test
    H = (-Grad(phi)).MakeVariable()
    I5_CH = InnerProduct(Inv(C), OuterProduct(H, H))
    I5 = I5_CH
elif Settings.formulation == Settings.Formulation.vector_magnetic:
    A = mp
    gfA = gfmp
    a_test = mp_test
    B = Curl(A).MakeVariable()
    I5_CB = InnerProduct(C, OuterProduct(B, B)) / I3
    I5 = I5_CB
else:
    raise RuntimeError("invalid setting")

# %% [code]
res = gfsol.vec.CreateVector()

# %% [code]
print(fes.ndof)

# %% [markdown]
# Weak forms

General note on notation: 
 * "Pi", "Pi_..." -> some potential or bilinear form (in NGSolve parlance)
 * "G_int/ext/interface..." -> weak / linear form
 * "G_(prime)_some_domain" -> mechanical material parameter

# %% [markdown]
## Internal energy / virtual work

# %% [code]
# material parameters
G_mag = Parameter(Settings.magnetic_domain_stiffness)
G_nonmag = Parameter(Settings.nonmagnetic_domain_stiffness)
G_air = Parameter(Settings.air_domain_stiffness)
chi_0 = Parameter(Settings.initial_permeability)
m_sat = Parameter(Settings.saturation_magnetization)
G_compensation = Parameter(Settings.compensation_stiffness)
G_compensation_air = Parameter(Settings.compensation_stiffness_air)
G_prime_factor = Parameter(5e1)

# energy densities
Psi_magnetic_mech = Psi_mech(I1, I3, G_mag, G_mag * G_prime_factor)
Psi_magnetic_magn = Psi_mag(I3, I5, chi_0, m_sat) + Psi_vac(I3, I5)
Psi_magnetic = Psi_magnetic_mech + Psi_magnetic_magn

Psi_nonmagnetic_mech = IfPos(G_nonmag - 1e-10, 
                         Psi_mech(I1, I3, G_nonmag, G_nonmag * G_prime_factor), 
                         CF(0))
Psi_nonmagnetic_magn = Psi_vac(I3, I5)
Psi_nonmagnetic = Psi_nonmagnetic_mech + Psi_nonmagnetic_magn

Psi_air_mech = IfPos(G_air - 1e-10, 
                     Psi_mech(I1, I3, G_air, G_air * G_prime_factor), 
                     CF(0))
Psi_air_magn = Psi_vac(I3, I5)
Psi_air = Psi_air_mech + Psi_air_magn

# Stresses
P_magnetic, P_nonmagnetic, P_air = [psi.Diff(F) for psi in [Psi_magnetic, Psi_nonmagnetic, Psi_air]]

P_nonmagnetic_mech = Psi_nonmagnetic_mech.Diff(F)
P_nonmagnetic_magn = Psi_nonmagnetic_magn.Diff(F)

P_air_mech = Psi_air_mech.Diff(F)
P_air_magn = Psi_air_magn.Diff(F)

# Integrals (energy contributions, weak form terms)
Pi_int = Psi_magnetic * dx(mesh.Materials("magnetic"), bonus_intorder=3)
G_int = None


if Settings.nonmagnetic_implementation in (Settings.NonmagneticImplementation.maxwell_traction_BI,
                                           Settings.NonmagneticImplementation.maxwell_traction_FO):
    print("Pi_int nonmagnetic|air: only mech part -- magn part in G_int")
    Pi_int += Psi_nonmagnetic_mech * dx(mesh.Materials("nonmagnetic"), bonus_intorder=3)
    Pi_int += Psi_air_mech * dx(mesh.Materials("air"), bonus_intorder=3)
    
    if Settings.formulation == Settings.Formulation.scalar_magnetic:
        dual_magnetic, dual_nonmagnetic, dual_air = [-psi.Diff(H) for psi in [Psi_magnetic, Psi_nonmagnetic, Psi_air]]
        B_magnetic, B_nonmagnetic, B_air = dual_magnetic, dual_nonmagnetic, dual_air
        G_int = InnerProduct(B_nonmagnetic, Grad(phi_test)) * dx(mesh.Materials("nonmagnetic"), bonus_intorder=3)
        G_int += InnerProduct(B_air, Grad(phi_test)) * dx(mesh.Materials("air"), bonus_intorder=3)

    elif Settings.formulation == Settings.Formulation.vector_magnetic:
        dual_magnetic, dual_nonmagnetic, dua_air = [psi.Diff(B) for psi in [Psi_magnetic, Psi_nonmagnetic, Psi_air]]
        H_magnetic, H_nonmagnetic, H_air = dual_magnetic, dual_nonmagnetic, dual_air
        G_int = InnerProduct(H_nonmagnetic, Curl(a_test)) * dx(mesh.Materials("nonmagnetic"), bonus_intorder=3)
        G_int += InnerProduct(H_air, Curl(a_test)) * dx(mesh.Materials("air"), bonus_intorder=3)
    else:
        raise RuntimeError("invalid setting")
else:
    print("Pi_int nonmagnetic|air: full")
    Pi_int += Psi_nonmagnetic * dx(mesh.Materials("nonmagnetic"), bonus_intorder=3)
    Pi_int += Psi_air * dx(mesh.Materials("air"), bonus_intorder=3)

# %% [code]
def setup_staggered_impl():
    if Settings.nonmagnetic_implementation == Settings.NonmagneticImplementation.staggered_pelteret:
        print("Update setup for staggered scheme")
   
        staggered_air = "nonmagnetic|air" if Settings.nonmagnetic_is_air == 1 else "air"

        dirichletx_air=dirichletx + "|inner|staggered"
        dirichlety_air=dirichlety + "|inner|staggered"

        # FE space for mesh smoothing step
        fes_mech_air = VectorH1(mesh, order=Settings.u_order, dirichletx=dirichletx_air, dirichlety=dirichlety_air,
                                definedon=mesh.Materials(staggered_air))

        # Setup auxiliary mechanics in air domain...
        u_air = fes_mech_air.TrialFunction()
        F_air = Id(mesh.dim) + Grad(u_air)
        C_air = F_air.trans * F_air
        I1_air = Trace(C_air) + 1 # plane strain
        I3_air = Det(C_air)

        gfu_air = GridFunction(fes_mech_air)
        gfu_air_ba = GridFunction(fes_mech_air)
        gfu_air_dirichlet = GridFunction(fes_mech_air)

        gfF_air = Id(mesh.dim) + Grad(gfu_air)
        gfC_air = gfF_air.trans * gfF_air
        gfI1_air = Trace(gfC_air) + 1 # plane strain
        gfI3_air = Det(gfC_air)

        # define approproate sets of degrees of freedom
        free_dofs = fes.FreeDofs()
        all_air_dofs = fes.GetDofs(mesh.Materials(staggered_air))
        all_non_air_dofs = fes.GetDofs(~mesh.Materials(staggered_air))
        air_interface_dofs = all_air_dofs & all_non_air_dofs
        
        # dofs for mesh smoothing step
        air_mech_dofs = np.array(all_air_dofs & (~air_interface_dofs))
        all_mag_dofs = fes.Range(1)
        air_mech_dofs[np.arange(all_mag_dofs.start, all_mag_dofs.stop, all_mag_dofs.step)] = False

        # dofs for coupled step
        staggered_free_dofs = free_dofs & (~BitArray(air_mech_dofs))
        gfsol_dirichlet = GridFunction(fes)
        
        Pi_adapt_air = BilinearForm(fes_mech_air, symmetric=True)
        Pi_adapt_air += Variation(Psi_mech(I1_air, I3_air, 1, G_prime_factor) * dx(bonus_intorder=3))
        
        for export in ("Pi_adapt_air", 
                       "staggered_air",
                       "staggered_free_dofs", 
                       "all_air_dofs",
                       "all_non_air_dofs",
                       "gfsol_dirichlet", 
                       "gfu_air", 
                       "gfu_air_ba", 
                       "gfu_air_dirichlet"):
            globals()[export] = locals()[export]

# %% [markdown]
## Loading

# %% [code]
G_nonmag.Get()

# %% [code]
# mass densities
rho_magnetic = Parameter(Settings.magnetic_domain_rho)
rho_nonmagnetic = Parameter(Settings.nonmagnetic_domain_rho)

# loading parameters
b_ext = Parameter(0.0)
b_ext_v = CoefficientFunction((0, b_ext))
gravity = Parameter(0.0)

# loading potentials
Pi_ext = sqrt(I3) * rho_magnetic * gravity * u[1] * dx(definedon=mesh.Materials("magnetic"))
Pi_ext += sqrt(I3) * rho_nonmagnetic * gravity * u[1] * dx(definedon=mesh.Materials("nonmagnetic"))

if Settings.formulation == Settings.Formulation.scalar_magnetic:    
    Pi_ext += -b_ext_v[1] * phi * ds(definedon=mesh.Boundaries("top"))
    
elif Settings.formulation == Settings.Formulation.vector_magnetic:
    Pi_ext += b_ext_v[1]/mu_0 * A.Trace() * ds(mesh.Boundaries("right"))
    
else:
    raise RuntimeError("invalid setting")

# %% [code]


# %% [code]
def update_params():
    G_mag.Set(Settings.magnetic_domain_stiffness)
    G_nonmag.Set(Settings.nonmagnetic_domain_stiffness)
    G_air.Set(Settings.air_domain_stiffness)
    chi_0.Set(Settings.initial_permeability)
    m_sat.Set(Settings.saturation_magnetization)
    G_compensation.Set(Settings.compensation_stiffness)
    G_compensation_air.Set(Settings.compensation_stiffness_air)
    rho_magnetic.Set(Settings.magnetic_domain_rho)
    rho_nonmagnetic.Set(Settings.nonmagnetic_domain_rho)
    if Settings.nonmagnetic_implementation == Settings.NonmagneticImplementation.staggered_pelteret:
        setup_staggered_impl()

# %% [code]
if Settings.nonmagnetic_implementation == Settings.NonmagneticImplementation.staggered_pelteret:
    setup_staggered_impl()

# %% [markdown]
## Interface and compensation terms

# %% [code]
dx_if_nonmagnetic = dx(element_vb=BND, definedonelements=magnetic_nonmagnetic_boundary_elements, bonus_intorder=3)
dx_if_air = dx(element_vb=BND, definedonelements=magnetic_air_boundary_elements, bonus_intorder=3)

N = specialcf.normal(mesh.dim)
Pi_ext_compensation = None
G_interface = None
G_interface_nb = None
G_int_compensation = None
Pi_int_compensation = None
Pi_int_interface = None

if Settings.nonmagnetic_implementation == Settings.NonmagneticImplementation.maxwell_traction_BI:
    print("G_interface: MW traction (BI)")
    G_interface = (P_nonmagnetic_magn * N) * u_test * chi_facet * dx_if_nonmagnetic
    G_interface += (P_air_magn * N) * u_test * chi_facet * dx_if_air
elif Settings.nonmagnetic_implementation == Settings.NonmagneticImplementation.maxwell_traction_FO:
    print("G_int_interface: MW traction (FO)")
    G_interface_nb = InnerProduct(P_nonmagnetic_magn, Grad(u_test)) * dx(mesh.Materials("nonmagnetic"), bonus_intorder=3)
    G_interface_nb += InnerProduct(P_air_magn, Grad(u_test)) * dx(mesh.Materials("air"), bonus_intorder=3)
    
elif Settings.nonmagnetic_implementation == Settings.NonmagneticImplementation.traction_compensation_BI:
    print("G_interface: traction compensation (BI)")
    compensation_factor = IfPos(G_nonmag - 1e-10, G_compensation / G_nonmag, CF(0))
    
    Psi_nonmagnetic_compensation = IfPos(G_compensation - 1e-10, 
                                     Psi_mech(I1, I3, G_compensation, G_compensation * G_prime_factor), 
                                     CF(0))
    P_nonmagnetic_compensation = IfPos(compensation_factor - 1e-10, 
                                       compensation_factor * P_nonmagnetic_mech,
                                       Psi_nonmagnetic_compensation.Diff(F))

    Psi_air_compensation = IfPos(G_compensation_air - 1e-10, 
                             Psi_mech(I1, I3, G_compensation_air, G_compensation_air * G_prime_factor), 
                             CF(0))
    P_air_compensation = Psi_air_compensation.Diff(F)
    
    
    G_interface = -(P_nonmagnetic_compensation * N) * u_test * chi_facet * dx_if_nonmagnetic
    G_interface += -(P_air_compensation * N) * u_test * chi_facet * dx_if_air
    Pi_ext_compensation = compensation_factor * sqrt(I3) * rho_nonmagnetic * gravity * u[1] \
        * dx(mesh.Materials("nonmagnetic"))
    G_int_compensation = InnerProduct(P_nonmagnetic_compensation, Grad(u_test)) * dx(mesh.Materials("nonmagnetic"), bonus_intorder=3)
    G_int_compensation += InnerProduct(P_air_compensation, Grad(u_test)) * dx(mesh.Materials("air"), bonus_intorder=3)

elif Settings.nonmagnetic_implementation == Settings.NonmagneticImplementation.traction_compensation_FO:
    print("Pi_int_interface: traction compensation (FO)")
    
    Psi_nonmagnetic_compensation = IfPos(G_compensation - 1e-10, 
                                     Psi_mech(I1, I3, G_compensation, G_compensation * G_prime_factor), 
                                     CF(0))
    
    compensation_factor = IfPos(G_nonmag - 1e-10, G_compensation / G_nonmag, CF(0))
    rho_nonmagnetic_compensation = compensation_factor * rho_nonmagnetic

    Psi_air_compensation = IfPos(G_compensation_air - 1e-10, 
                             Psi_mech(I1, I3, G_compensation_air, G_compensation_air * G_prime_factor), 
                             CF(0))
    
    Pi_ext_compensation = sqrt(I3) * rho_nonmagnetic_compensation * gravity * u[1] \
        * dx(mesh.Materials("nonmagnetic"))
    Pi_int_compensation = Psi_nonmagnetic_compensation * dx(mesh.Materials("nonmagnetic"), bonus_intorder=3)
    Pi_int_compensation += Psi_air_compensation * dx(mesh.Materials("air"), bonus_intorder=3)
    Pi_int_interface = -1 * (Pi_int_compensation + Pi_ext_compensation)

    
elif Settings.nonmagnetic_implementation == Settings.NonmagneticImplementation.staggered_pelteret:
    print("Pi_adapt_air: Pelteret")
    pass

elif Settings.nonmagnetic_implementation == Settings.NonmagneticImplementation.naive:
    pass

else:
    raise RuntimeError("invalid setting")

# %% [markdown]
## Bilinear form

# %% [code]
_symmetric = G_int is None \
    and G_int_compensation is None \
    and G_interface is None \
    and G_interface_nb is None \
    and Pi_int_interface is None # leads to nonsymmetric matrix in the very end
    

Pi = BilinearForm(fes, symmetric=_symmetric)
Pi += Variation(Pi_ext.Compile())

Pi_interface = None

if Pi_int is not None:
    print("Pi_int")
    Pi += Variation(Pi_int.Compile())
if G_int is not None:
    print("G_int")
    Pi += G_int.Compile()
if G_int_compensation is not None:
    print("G_int_comp")
    Pi += G_int_compensation.Compile()
if Pi_int_compensation is not None:
    print("Pi_int_comp")
    Pi += Variation(Pi_int_compensation.Compile())
if Pi_ext_compensation is not None:
    print("Pi_ext_comp")
    Pi += Variation(Pi_ext_compensation.Compile())
if G_interface is not None:
    print("G_interface")
    Pi += G_interface.Compile() 
if G_interface_nb is not None:
    print("G_interface_nb")
    Pi_interface = BilinearForm(fes, symmetric=False)
    Pi_interface += G_interface_nb.Compile()
if Pi_int_interface is not None:
    print("Pi_int_interface")
    Pi_interface = BilinearForm(fes, symmetric=True)
    Pi_interface += Variation(Pi_int_interface.Compile())

# %% [markdown]
# Postprocessing

# %% [code]
fes_mfield = VectorL2(mesh, order=Settings.u_order-1)
B_pp = GridFunction(fes_mfield)
H_pp = GridFunction(fes_mfield)
b_pp = GridFunction(fes_mfield)
h_pp = GridFunction(fes_mfield)

fes_tfield = MatrixValued(L2(mesh, order=Settings.u_order-1))
F_pp = GridFunction(fes_tfield)
P_pp = GridFunction(fes_tfield)
P_comp_pp = GridFunction(fes_tfield)
sigma_pp = GridFunction(fes_tfield)
sigma_comp_pp = GridFunction(fes_tfield)

#if Settings.nonmagnetic_implementation == Settings.NonmagneticImplementation.staggered_pelteret:
#    gfu_pp = gfu_all
#else:
#    gfu_pp = gfu
gfu_pp = gfu


pp_coefs = [gfu_pp, gfmp, B_pp, H_pp, b_pp, h_pp, F_pp, P_pp, sigma_pp, P_comp_pp, sigma_comp_pp]
pp_names = ["u",    "mp", "B",  "H",  "b",  "h",  "F", "P", "sigma", "P_comp", "sigma_comp"]


def pp(time, h5file, *vtks):        
    _F = (Id(mesh.dim) + Grad(gfu_pp)).MakeVariable()
    _C = _F.trans * _F
    _I1 = Trace(_C)
    _I3 = Det(_C)
        
    with TaskManager():    
        F_pp.Interpolate(Id(mesh.dim) + Grad(gfu_pp))

        P_pp.Interpolate(Psi_mech(_I1, _I3, G_mag, G_mag * G_prime_factor).Diff(_F), 
                         definedon=mesh.Materials("magnetic"))
        P_pp.Interpolate(Psi_mech(_I1, _I3, G_nonmag, G_nonmag * G_prime_factor).Diff(_F), 
                         definedon=mesh.Materials("nonmagnetic"))
        P_pp.Interpolate(Psi_mech(_I1, _I3, G_air, G_air * G_prime_factor).Diff(_F), 
                         definedon=mesh.Materials("air"))

        P_comp_pp.Interpolate(Psi_mech(_I1, _I3, G_compensation, G_compensation * G_prime_factor).Diff(_F),
                              definedon=mesh.Materials("nonmagnetic"))
        P_comp_pp.Interpolate(Psi_mech(_I1, _I3, G_compensation_air, G_compensation_air * G_prime_factor).Diff(_F),
                              definedon=mesh.Materials("air"))

        if Settings.formulation == Settings.Formulation.vector_magnetic:
            _B = Curl(gfA).MakeVariable()
            _I5 = InnerProduct(_C, OuterProduct(_B, _B))/ _I3
            B_pp.Interpolate(_B)
            H_pp.Interpolate((Psi_mag(_I3, _I5, chi_0, m_sat) + Psi_vac(_I3, _I5)).Diff(_B), 
                             definedon=mesh.Materials("magnetic"))
            H_pp.Interpolate(Psi_vac(_I3, _I5).Diff(_B), 
                             definedon=mesh.Materials("nonmagnetic|air"))

        elif Settings.formulation == Settings.Formulation.scalar_magnetic:
            _H = (-Grad(gfphi)).MakeVariable()
            _I5 = InnerProduct(Inv(_C), OuterProduct(_H, _H))
            H_pp.Interpolate(_H)
            B_pp.Interpolate(-(Psi_mag(_I3, _I5, chi_0, m_sat) + Psi_vac(_I3, _I5)).Diff(_H), 
                             definedon=mesh.Materials("magnetic"))
            B_pp.Interpolate(-Psi_vac(_I3, _I5).Diff(_H), definedon=mesh.Materials("nonmagnetic|air"))

        else:
            raise RuntimeError("invalid setting") 

        b_pp.Interpolate(1/Det(F_pp) * F_pp * B_pp)
        h_pp.Interpolate(Inv(F_pp).trans * H_pp)

        sigma_pp.Interpolate(1/Det(F_pp) * P_pp * F_pp.trans)
        sigma_comp_pp.Interpolate(1/Det(F_pp) * P_comp_pp * F_pp.trans)

        magnetostatic_potential_int = Integrate(Psi_mag(_I3, _I5, chi_0, m_sat) + Psi_vac(_I3, _I5), 
                                            mesh, definedon=mesh.Materials("magnetic"))
        magnetostatic_potential_int += Integrate(Psi_vac(_I3, _I5), 
                                             mesh, definedon=mesh.Materials("nonmagnetic|air"))
        
        if Settings.formulation == Settings.Formulation.scalar_magnetic:    
            magnetostatic_potential_ext = Integrate(-b_ext_v[1] * gfphi, mesh, definedon=mesh.Boundaries("top"))
    
        elif Settings.formulation == Settings.Formulation.vector_magnetic:
            magnetostatic_potential_ext = Integrate(b_ext_v[1]/mu_0 * gfA.Trace(), mesh, definedon=mesh.Boundaries("right"))
    
    for vtk in vtks:
        vtk.Do(time=time)
        
    timestamp = f"t={time:e}"
    hg = h5file[timestamp] if timestamp in h5file else h5file.get(timestamp, h5file.create_group(timestamp))
    hg.attrs["magnetostatic_potential_int"] = magnetostatic_potential_int
    hg.attrs["magnetostatic_potential_ext"] = magnetostatic_potential_ext
    hg.attrs["b_ext"] = b_ext.Get()
    hg.attrs["gravity"] = gravity.Get()
    hg.attrs["max_disp"] = np.max(np.abs(gfu_pp.vec.FV().NumPy()))

# %% [markdown]
# Driver

# %% [code]
mech_interface_dofs = np.array(fes.GetDofs(mesh.Boundaries("inner")))
mag_dof_range = fes.Range(1)
mech_interface_dofs[np.arange(mag_dof_range.start, mag_dof_range.stop, mag_dof_range.step)] = False
interface_dofs = np.where(mech_interface_dofs)[0]

# %% [code]
class MyNewtonSolver:
    def __init__(self, a, u, rhs=None, freedofs=None, a_interface=None, interface_dofs=None,
                 inverse="umfpack", solver=None):
        self.a, self.u, self.inverse, self.a_interface = a, u, inverse, a_interface
        self.w = u.vec.CreateVector()
        self.r = u.vec.CreateVector()
        self.r_interface = u.vec.CreateVector()
        self.rhs = rhs
        self.uh = u.vec.CreateVector()
        self.inv = None if solver is None else solver
        if solver:
            self.inverse = "given"
        else:
            self.freedofs = freedofs or u.space.FreeDofs(a.condense)
        self.interface_dofs = interface_dofs
        self._interface_indices = None
        self.mat = None
    
    def _assemble_a(self):
        a, u, uh = self.a, self.u, self.uh
        a_interface = self.a_interface
        
        a.AssembleLinearization(u.vec)
        if a_interface is not None:
            a_interface.AssembleLinearization(u.vec)
            mrows, mcols, ivals = a_interface.mat.COO()
            if self._interface_indices is None:
                # WARNING: this implementation makes some matrix layout assumptions
                # that have to be reflected in the COO data, which is the case at the time of writing
                mrows_np = mrows.NumPy()
                self._interface_indices = np.hstack([np.where(mrows_np == d) for d in self.interface_dofs]).flatten()
                self._mat_as_vec = a.mat.AsVector().FV().NumPy()
                self._mat_i_as_vec = a_interface.mat.AsVector().FV().NumPy()
            self._mat_as_vec[self._interface_indices] += self._mat_i_as_vec[self._interface_indices]
        
        self.mat = a.mat
    
    def _assemble_l(self):
        u, r = self.u, self.r
        r_interface = self.r_interface
        a_interface = self.a_interface
        interface_dofs = self.interface_dofs
        
        self.a.Apply(u.vec, r)
        if a_interface is not None:
            a_interface.Apply(u.vec, r_interface)
            r.FV().NumPy()[interface_dofs] += r_interface.FV().NumPy()[interface_dofs]

    @TimeFunction
    def Solve(self, maxit=100, maxerr=1e-11, dampfactor=1,
              printing=False, callback=None, linesearch=False,
              printenergy=False, print_wrong_direction=False):
        numit = 0
        err = 1.
        a, u, w, r, uh = self.a, self.u, self.w, self.r, self.uh
        a_interface = self.a_interface
        r_interface = self.r_interface
        
        for it in range(maxit):
            numit += 1
            if printing:
                print("Newton iteration ", it)
                if printenergy:
                    print("Energy: ", a.Energy(u.vec))

            self._assemble_a()
            self._assemble_l()
            
            #print("Norm(r)", r.Norm())

            self._UpdateInverse()
            if self.rhs is not None:
                r.data -= self.rhs.vec
            if a.condense:
                if a_interface is not None:
                    raise RuntimeError("Static condensation not possible in presence of interface form.")
                r.data += a.harmonic_extension_trans * r
                w.data = self.inv * r
                w.data += a.harmonic_extension * w
                w.data += a.inner_solve * r
            else:
                w.data = self.inv * r

            err2 = InnerProduct(w,r)
            if print_wrong_direction:
                if err2 < 0:
                    print("wrong direction")
            err = sqrt(abs(err2))
            if printing:
                print("err = ", err)

            tau = min(1, numit*dampfactor)

            if linesearch:
                uh.data = u.vec - tau*w
                energy = a.Energy(u.vec)
                while a.Energy(uh) > energy+(max(1e-14*abs(energy),maxerr)) and tau > 1e-10:
                    tau *= 0.5
                    uh.data = u.vec - tau * w
                    if printing:
                        print ("tau = ", tau)
                        print ("energy uh = ", a.Energy(uh))
                u.vec.data = uh

            else:
                u.vec.data -= tau * w
            if callback is not None:
                callback(it, err)
            if abs(err) < maxerr: break
        else:
            print("Warning: Newton might not converge! Error = ", err)
            return (-1,numit)
        return (0,numit)

    def SetDirichlet(self, dirichletvalues):
        a, u, w, r = self.a, self.u, self.w, self.r
        self._assemble_a()
        self._UpdateInverse()
        w.data = dirichletvalues-u.vec
        r.data = a.mat * w
        w.data -= self.inv*r
        u.vec.data += w

    def _UpdateInverse(self):
        if self.inverse in ("sparsecholesky", "given") and self.inv:
            self.inv.Update()
        else:
            self.inv = self.mat.Inverse(self.freedofs, inverse=self.inverse)

# %% [code]
def run_coupled_step(b_val, gravity_val, callback=None, newton_solver=None, freedofs=None, dirichletvalues=None):
    print("run coupled... for ", b_val, gravity_val)
    b_ext.Set(b_val)
    gravity.Set(gravity_val)
    with TaskManager():
        newton_solver = newton_solver if newton_solver is not None else \
            MyNewtonSolver(Pi, gfsol, a_interface=Pi_interface, interface_dofs=interface_dofs, 
                           inverse=Settings.linear_solver,
                           freedofs=freedofs)
        if dirichletvalues is not None:
            newton_solver.SetDirichlet(dirichletvalues)
        rep = newton_solver.Solve(maxit=10, maxerr=1e-10, callback=callback, printing=True)
    
    if rep[0] != 0:
        raise RuntimeError("Newton did not converge")
    return rep[1]


if Settings.nonmagnetic_implementation == Settings.NonmagneticImplementation.staggered_pelteret:
    def run_step(b_val, gravity_val, newton_solver=None):
        cnt = 0
        print("run staggered... for ", b_val, gravity_val)
        
        success = False
        while cnt < 10:
            #print("cnt:", cnt)
            gfu_air_dirichlet.Interpolate(gfu_air)
            gfu_air_dirichlet.Interpolate(gfu, definedon=mesh.Boundaries("inner|staggered"))
            numit_air = Newton(Pi_adapt_air, gfu_air, maxit=10, maxerr=1e-5, dirichletvalues=gfu_air_dirichlet.vec)
            print("numit air:", numit_air)
            if numit_air[0] != 0:
                raise RuntimeError("air adaption step failed")
            #time.sleep(2)
            
            gfsol_dirichlet.components[0].Interpolate(gfsol.components[0])
            gfsol_dirichlet.components[0].Interpolate(gfu_air, definedon=mesh.Materials(staggered_air))
            if newton_solver is not None:
                newton_solver.freedofs = staggered_free_dofs
            numit = run_coupled_step(b_val, gravity_val, freedofs=staggered_free_dofs,
                                     newton_solver=newton_solver, dirichletvalues=gfsol_dirichlet.vec)
            print("numit:", numit)
            
            if numit == 1 and numit_air[1] == 1:
                success = True
                break
            cnt += 1
            
        if not success:
            raise RuntimeError("staggering did not lead to converengence of the coupled problem")

        return cnt
else:
    def run_step(b_val, gravity_val, newton_solver=None):
        return run_coupled_step(b_val, gravity_val, newton_solver=newton_solver)

# %% [markdown]
# Run

# %% [code]
nonmap_method_map = {
    Settings.NonmagneticImplementation.staggered_pelteret: "pelteret",
    Settings.NonmagneticImplementation.traction_compensation_BI: "traction_compensation_BI",
    Settings.NonmagneticImplementation.traction_compensation_FO: "traction_compensation_FO",
    Settings.NonmagneticImplementation.naive: "naive",
    Settings.NonmagneticImplementation.maxwell_traction_BI: "maxwell_traction_BI",
    Settings.NonmagneticImplementation.maxwell_traction_FO: "maxwell_traction_FO",
}

# %% [code]
gfsol_ba = GridFunction(gfsol.space)

def DO(loadspace):
    
    def is_TC_type_method():
        return Settings.nonmagnetic_implementation in (
            Settings.NonmagneticImplementation.traction_compensation_BI,
            Settings.NonmagneticImplementation.traction_compensation_BI
        )
    
    print("-" * 80)
    
    update_params()
    
    rl = Settings.mesh_refinement_level
    method = nonmap_method_map[Settings.nonmagnetic_implementation]
    st = str(Settings.compensation_stiffness if is_TC_type_method() else Settings.nonmagnetic_domain_stiffness).replace(".", "_")
    st_air = str(Settings.compensation_stiffness_air if is_TC_type_method() else Settings.air_domain_stiffness).replace(".", "_")
    
    output_dir_name = f"{example.name:s}_rl{rl:d}_{method:s}_{st:s}_{st_air:s}"
    output_dir = pathlib.Path(output_dir_name)
    output_dir.mkdir(exist_ok=True, parents=True)
    print(output_dir_name)
    os.system(f"rm -rf {str(output_dir)}/*")
    
    VTKOutput(mesh, 
          coefs=[mesh.MaterialCF({"magnetic": 1, "nonmagnetic": 0})], 
          names=["materials"], 
          filename=str(output_dir / "output_materials")).Do()
    
    vtk0 = VTKOutput(mesh, 
                 filename=str(output_dir / "output_no_sd"),
                 coefs=pp_coefs, 
                 names=pp_names,
                 subdivision=0)
    
    with h5py.File(output_dir / "data.h5", "w") as h5file:
        hg = h5file.create_group("settings")
        for name, val in global_settings_to_dict().items():
            hg.attrs[name] = val
            
    with open(output_dir / "settings.txt", "w") as of:
        print(global_settings_to_string(), file=of)
        
    print(global_settings_to_string())
    print()
    
    b_ext.Set(0)
    gravity.Set(0)
    
    gfsol.vec[:] = 0
    Pi.Apply(gfsol.vec, res)
    res.Norm()
    
    solver = MyNewtonSolver(Pi, gfsol, a_interface=Pi_interface, interface_dofs=interface_dofs, 
                            inverse=Settings.linear_solver)
    
    #run examples...
    gfsol.vec[:] = 0
    _n = 1
    for ii, (bv, gv) in enumerate(loadspace):
        if ii > 0:
            bv_old, gv_old = loadspace[ii-1]
            _intervals = list(zip(np.linspace(bv_old, bv, _n+1), np.linspace(gv_old, gv, _n+1)))[1:]
            success = False
            while not success:
                try:
                    print("intervals:", _intervals)
                    n_success = 0
                    for _bv, _gv in _intervals:
                        run_step(_bv, _gv, newton_solver=solver)
                        if Settings.nonmagnetic_implementation == Settings.NonmagneticImplementation.staggered_pelteret:
                            gfu_air_ba.vec[:] = gfu_air.vec
                        gfsol_ba.vec[:] = gfsol.vec
                        bv_old, gv_old = _bv, _gv
                        n_success += 1
                    success = True
                    #Draw(gfu, deformation=gfu)
                except RuntimeError as e:
                    if Settings.nonmagnetic_implementation == Settings.NonmagneticImplementation.staggered_pelteret:
                        gfu_air.vec[:] = gfu_air_ba.vec
                    gfsol.vec[:] = gfsol_ba.vec
                    print(e)
                    if n_success == 0:
                        if _n > 20:
                            raise RuntimeError("Failed for adaptive stepping...")
                        print("-- increase n --")
                        _n *= 2
                    _intervals = list(zip(np.linspace(bv_old, bv, _n+1), np.linspace(gv_old, gv, _n+1)))[1:]
                    if abs(_intervals[0][0] - bv_old) < 1e-4 and abs(_intervals[0][1] - gv_old) < 1e-4:
                        print(abs(_intervals[0][0] - bv_old), abs(_intervals[0][1] - gv_old))
                        raise RuntimeError("Too small load step")
        else:
            gfsol_ba.vec[:] = gfsol.vec
            run_step(bv, gv, newton_solver=solver)
        with h5py.File(output_dir / "data.h5", "a") as h5file:
            pp(ii, h5file, vtk0)

    Draw(gfu, deformation=gfu)

# %% [code]
#pp(0, h5file, vtk0)

# %% [code]
SetNumThreads(8)
os.environ["MKL_DYNAMIC"] = "0"
os.environ["OMP_DYNAMIC"] = "0"
os.environ["OMP_NUM_THREADS"] = "8"
os.environ["MKL_NUM_THREADS"] = "8"

# %% [code]
print(example.name)

# %% [code]
#print(global_settings_to_string())

# %% [code]
# adapt some material parameters and run example

#Settings.air_domain_stiffness = 0 #1e-1 # only relevant for "bilayer beam in air" examples
#Settings.compensation_stiffness_air = 0 #1e-1 # only relevant for "bilayer beam in air" examples
#Settings.nonmagnetic_domain_stiffness = 1e-1
#Settings.compensation_stiffness = 1e5

DO(example.loadspace)

# %% [code]
Draw(gfu, deformation=gfu)

# %% [code]
#gfu(mesh(0, 0.5))

# %% [markdown]
# Example of a helper loop for traction compensation

# %% [code]
Settings.air_domain_stiffness = 0.0
Settings.compensation_stiffness_air = 0.0
#Settings.nonmagnetic_domain_stiffness = 0.0

for Settings.compensation_stiffness in (1, 0.1,):
    try:
        DO(example.loadspace)
        print()
        print("*"*120)
        print(gfu(mesh(0, 0.5)))
        print("*"*120)
        print()
    except RuntimeError as e:
        print(compensation_factor.Get(), e)

# %% [markdown]
# Example of a helper loop over non-magnetic domain stiffness

# %% [code]
for Settings.nonmagnetic_domain_stiffness in (1e-2, 1e-4, 1e-6, 1e-8):
    update_params()
    try:
        DO(example.loadspace)
    except RuntimeError as e:
        pass

# %% [code]
